# Supplementary material for: Streamlining emergency nursing care post-pandemic: A lean approach for reducing wait times and improving patient and staff satisfaction in the hospital
Source: BMC Nurs. 2025 Apr 22;24:445. doi: 10.1186/s12912-025-02759-w (PMC12016415; doi:10.1186/s12912-025-02759-w)
Supplement: Supplementary file 1 — Supplementary Material 1 [file 12912_2025_2759_MOESM1_ESM.zip]

Archive with 4 entries (4 files):
- A3 tool.pdf
- Lean 1-2Tools.pdf
- Multi voting recomendation sheet.pdf
- Supplementary Materials lean.docx
